# Supplementary material for: Adapting a Clinical Practice Guideline for Management of Patients with Knee and Hip Osteoarthritis by Hong Kong Physiotherapists
Source: Healthcare (Basel). 2023 Nov 15;11(22):2964. doi: 10.3390/healthcare11222964 (PMC10671134; doi:10.3390/healthcare11222964)
Supplement: Supplementary file 1 [file healthcare-11-02964-s001.zip]

Archive with 1 entries (1 files):
- healthcare-2716981-supplementary clean.pdf
